# Supplementary material for: Repair of critical sized cranial defects with BMP9-transduced calvarial cells delivered in a thermoresponsive scaffold
Source: PLoS One. 2017 Mar 1;12(3):e0172327. doi: 10.1371/journal.pone.0172327 (PMC5332017; doi:10.1371/journal.pone.0172327)
Supplement: S2 Table — Averages (AVG), standard deviation (SD) and standard error of the mean (SE) for each group and time point listed. (XLSX) [file pone.0172327.s002.xlsx]

## Sheet: Sheet1
PPCN ALONE
	W0	W2	W4	W6	W8
	2.55354	3.08541	3.07218	3.73718	3.82044
	2.49202	2.32383	2.1407	2.84055	2.1201
	2.66365	2.25828	2.20366	1.85992	1.99843
	2.29249	2.38219	2.28847	2.74742	2.74366
AVG	2.50042	2.51243	2.42625	2.79627	2.67066
SD	0.155746	0.385325	0.434857	0.767335	0.833133
SE	0.0778728	0.192663	0.217428	0.383668	0.416567
BMP9
	W0	W2	W4	W6	W12
	3.07815	2.3166	2.18967	0	1.24123
	2.92242	2.57201	1.05357	0.107987	0
	2.59459	2.35008	0.761557	0	0
	3.06881	1.9	1.6726	0.51631	1.01229
AVG	2.91599	2.28467	1.41935	0.156074	0.56338
SD	0.225824	0.280377	0.638753	0.245493	0.657215
SE	0.112912	0.140188	0.319376	0.122747	0.328608
GFP
	W0	W2	W4	W6	W12
	3.03455	2.41938	2.16475	0.184478	1.86807
	2.96446	2.64209	2.50815	1.11249	1.9
	2.74955	1.64615	1.3728	0	0.823073
	3.08438	2.98082	2.9925	1.54894	2.43885
	3.10852	2.22393	1.62434	1.03375	1.6292
AVG	2.98829	2.38247	2.13251	0.775932	1.73184
SD	0.144389	0.49852	0.655195	0.65749	0.588025
SE	0.0645729	0.222945	0.293012	0.294038	0.262973
